# Supplementary material for: Genome-wide association study of Fuchs’ endothelial corneal dystrophy in the German population
Source: Hum Genet. 2025 May 12;144(6):653–64. doi: 10.1007/s00439-025-02749-7 (PMC12170761; doi:10.1007/s00439-025-02749-7)
Supplement: Supplementary file 2 — Supplementary Material 2 [file 439_2025_2749_MOESM2_ESM.xlsx]

## Sheet: Tabelle1
Gene (Chr No)	Coding protein main function	cDNA	Protein	rsID	Transcript	Publication
COL8A2 (Chr 1)	-Collagen 8 Subunit a2	c.770G>A	Q455K	rs8035191	NM_005202.4	(Biswas 2001; Minear et al. 2013)
	-main component of ABL of Descemet Membrane	c.464G>A	R155Q	rs75864656	NM_005202.4	(Gupta et al. 2015; Biswas 2001; Mok, Kim, and Joo 2009; Minear et al. 2013; TANG et al. 2016)
		c.1349T>G	L450W	rs8035192	NM_005202.4	(Minear et al. 2013; Gottsch et al. 2005)
		and 10 more				(MOSCHOS et al. 2019; Kuot et al. 2014; Biswas 2001; Mok, Kim, and Joo 2009; Minear et al. 2013; TANG et al. 2016)
AGBL1 (Chr 15)	-ATP/GTP binding protein like 1	c.2243G>A	R748H		NM_152336	(Zhang et al. 2019)
	-cytosol. Glutamate-Decarboxylase, expressed in CEC, interaction with TCF4 possible	c.3082C>T	Arg1028* / R1028X		NM_152336.2	(Zhang et al. 2019; Riazuddin et al. 2013)
	-association with FECD questionable (Tsedilina et al. 2023)	c.2969G>C	C990S	rs181958589	NM_152336.2	(Riazuddin et al. 2013)
TCF4 (Chr 18)	-Transcription factor 4	CTG-Repeat in 3. Intron				(Wieben et al. 2012; Okumura et al. 2019)
		Intron (CTG repeat)		rs784257		(Afshari et al. 2017)
		c.145+42209c>a	Intron variant	rs613872	NM_001083962.2	(Wieben et al. 2014; Baratz et al. 2010; Okumura et al. 2019; MOSCHOS et al. 2019; Gupta et al. 2015; TANG et al. 2016)
		Intron variant	Intron variant	rs11659764	NM_001083962.2	(Baratz et al. 2010; Peachey et al. 2023)
		and 12 more				(Wieben et al. 2014; Baratz et al. 2010; Thalamuthu et al. 2011; Nanda et al. 2014; Kuot et al. 2012; TANG et al. 2016)
ZEB1 (Chr 10)	- zinc finger E-Box binding homebox 1	c.2519A>C	G840P			(Gupta et al. 2015; Riazuddin, Zaghloul, et al. 2010)
	-transcription repressor of Interleukin 2, COL1A2		S234S			(Gupta et al. 2015)
	-induces EMT			rs77516068		(Gupta et al. 2015)
	-repression of E-Cadherin promoter		D64D	rs7918614		(Gupta et al. 2015; Mehta et al. 2008; Minear et al. 2013)
		and 23 more				(Gupta et al. 2015; Mehta et al. 2008; Riazuddin, Zaghloul, et al. 2010; Minear et al. 2013; Rao et al. 2018)
LOXHD1 (Chr 18)	-lipoxygenase homology domain-containing protein 1	c.159T>G	p.Asp53Glu			(Riazuddin et al. 2012)
	-involved in orientation of proteins in plasma membrane	c.242G>A	p.Ser81Asn			(Riazuddin et al. 2012)
	-containing of PLAT (polycystin/lipoxygenase/alpha-toxin)-domains	c.469C>T	p.Arg157Cys			(Riazuddin et al. 2012)
		c.1570C>T	p.Arg524Cys	rs201512356	NM_144612.6	(Riazuddin et al. 2012)
		and 16 more				(TANG et al. 2016; Riazuddin et al. 2012; Rao et al. 2018)
KANK4 (Chr1)	-KN motif- and ankyrin repeat domain-containing protein 4			rs79742895		(Afshari et al. 2017)
	-involved in regulation of polymerisation of Actin filaments
LAMC1 (Chr 1)	-laminin subunit gamma 1			rs3768617		(Afshari et al. 2017; Chakraborty et al. 2022)
	-mediates cell migration, -conjunctions, -organisation as part of extra cellular matrix of basal membranes	c.1468C>T	R490W			(Wieben et al. 2018)
				rs2093985		(Peachey et al. 2023)
LINC00970 / ATP1B1 (Chr 1)	-b-subunit of Na+-K+-ATPase	c.*543A>G	3'UTR variant	rs1200114	NM_001677.3	(Afshari et al. 2017; Chakraborty et al. 2023)
	-involved in fluid transport	c.*422G>A	3'UTR variant	rs1200108	NM_001677.3	(Chakraborty et al. 2023)
CLU (Chr 8)	-Clusterin			rs17466684		(Kuot et al. 2012)
	-involved in cell-ECM-interactions, chaperone
SLC4A11 (Chr 20)	- solute carrier family 4 member 11	c.2500G>A	G834S		NM_032034.3	(Riazuddin, Vithana, et al. 2010)
	-common ion transporter in CECs	c.2261C>T	T754M		NM_032034.3	(Vithana et al. 2008)
	-important for pump leak mechanism	c.2126G>A	G709E		NM_032034.3	(Vithana et al. 2008)
		c.1195G>A	E399K		NM_032034.3	(Vithana et al. 2008; Soumittra et al. 2014)
		and 10 more				(Riazuddin, Vithana, et al. 2010; Vithana et al. 2008; Soumittra et al. 2014)
RAD51 (Chr 15)	-RAD51 Recombinase	c.514G>T	G172T	rs1801321	NM_002875.5	(Ewelina Synowiec et al. 2013)
	-involved in homologous recombination and DNA-repair of double-strand breaks	c.403G>C	G135C	rs 1801320	NM_002875.5	(Ewelina Synowiec et al. 2013)
FEN1 (Chr 11)	-Flap Endonuclease 1	c.*239G>A	3'UTR variant	rs4246215	NM_004111.5	(Wojcik et al. 2014)
	-involved in DNA-replication and -repair
FAS (Chr 10)	-Fas Cell Surface Death Receptor	c.–671A>G	Promoter variant	rs1800682	NM_000043.6	(Ewelina Synowiec et al. 2014)
	-regulation of apoptosis
LIG3 (Chr 17)	-DNA Ligase 3	g.29661G>A	non-coding	rs1003918	NM_001348209.2	(E Synowiec et al. 2015)
	-DNA-repair	g.29059C>T	non-coding	rs1052536	NM_001348209.2	(E Synowiec et al. 2015)
COL18A1 (Chr 21)	-Collagen Type XVIII Alpha 1 Chain			rs114065856		(Peachey et al. 2023)
	-part of ECM
	-cleavage product forms Endostatin (Anti-Angiogenesis)
LAMA5 (Chr 20)	- Laminin Subunit Alpha 5			rs141208202		(Peachey et al. 2023)
	-in Laminin 10 component of basal membrane
HS3ST3B1 (Chr 17)	-Heparan Sulfate-Glucosamine 3-Sulfotransferase 3B1			rs9303111		(Peachey et al. 2023)
	-catalyst in processing of Heparansulfate
RORA (Chr 15)	-retinoic acid related orphan receptor A			rs12439253		(Peachey et al. 2023)
	-can modulate gene expression
	-involved in development of photoreceptors
CD151/PIDD1 (Chr 11)	-CD151 molecule (raph blood group)			rs1138714		(Peachey et al. 2023)
	-cell adhesion
	-P53-Induced Death Domain Protein 1
	-might be involved in cell death/apoptosis signalling
LAMB1 (Chr 7)	-laminin subunit beta 1			rs150990106		(Peachey et al. 2023)
	-in Laminin 10 stabilizing component of basal membranes
THSD7A (Chr 7)	-thrombospondin type 1 domain containing 7A	c.2998G>A	missense	rs74882680	NM_015311.3	(Peachey et al. 2023)
	-in interaction with aVb3-Integrin and Paxillin inhibition of endothelial cell migration
SSBP3 (Chr 1)	-single stranded DNA binding protein 3			rs11590557		(Peachey et al. 2023)
	-enables single-strand-DNA-binding activity'
	-involved in regulation of transcrition of a2-Collagen I
NEIL1 (Chr 15)	-Nei endonuclease VIII-like 1	g.46438521G>C				(Wójcik et al. 2015)
	-DNA-repair
XRCC1 (Chr 19)	-X-ray repair cross complementing group 1	c.1196A>G			NM_006297.3	(Wójcik et al. 2015)
	-DNA-repair
DMPK (Chr 19)	-dystrophia myotonica protein kinase	CTG-Repeat within 3’ UTR (untranslated region)				(Winkler et al. 2018; Mootha et al. 2017)
	-essential for maintanance of skeletal muscle structure and function
PTPRG (Chr 3)	-protein tyrosine phosphatase receptor type G			rs7640737		(Baratz et al. 2010)
	-signalling molecule, which regulates cell growth and differentiation			rs 10490775		(Baratz et al. 2010)
PITX2 (Chr 4)	-paired like homeodomain 2		G137V			(Kniestedt et al. 2006)
	-transcriptionsfactor for gene expression of Procollagen-Lysyl -Hydroxylase
	-involved in embryogenesis of ocular structures
TGFBI (Chr 5)	-transforming growth factor, b-induced	TAAAT haplotype				(Kuot et al. 2012)
	-protein of ECM, that mediates cell adhesion via interaction with proteins of Descemet-Membrane/Collagens
